# Supplementary material for: Smoking Affects the Post-Stroke Inflammatory Response of Lipid Mediators in a Gender-Related Manner
Source: Biomedicines. 2022 Dec 29;11(1):92. doi: 10.3390/biomedicines11010092 (PMC9855814; doi:10.3390/biomedicines11010092)
Supplement: Supplementary file 1 [file biomedicines-11-00092-s001.zip]

Archive with 1 entries (1 files):
- biomedicines-2007276-supplementary.pdf
